# Supplementary material for: Cognitive and academic outcomes of large‐for‐gestational‐age babies born at early term: A systematic review and meta‐analysis
Source: Acta Obstet Gynecol Scand. 2024 Oct 30;104(2):288–301. doi: 10.1111/aogs.15001 (PMC11782071; doi:10.1111/aogs.15001)
Supplement: Supplementary file 4 — Figure S1. [file AOGS-104-288-s012.zip]

Archive with 7 entries (7 files):
- Figure S1_1.eps
- Figure S1_2.eps
- Figure S1_3.eps
- Figure S1_4.eps
- Figure S1_5.eps
- Figure S1_6.eps
- Figure S1_7.eps
